# Supplementary material for: Do Pomegranate Hydrolyzable Tannins and Their Derived Metabolites Provide Relief in Osteoarthritis? Findings from a Scoping Review
Source: Molecules. 2022 Feb 3;27(3):1033. doi: 10.3390/molecules27031033 (PMC8840395; doi:10.3390/molecules27031033)
Supplement: Supplementary file 1 [file molecules-27-01033-s001.zip]

Archive with 1 entries (1 files):
- molecules-1558207-supplementary.pdf
